# Supplementary material for: The reduced genomes of Parcubacteria (OD1) contain signatures of a symbiotic lifestyle
Source: Front Microbiol. 2015 Jul 21;6:713. doi: 10.3389/fmicb.2015.00713 (PMC4508563; doi:10.3389/fmicb.2015.00713)
Supplement: Supplementary file 1 [file Table1.CSV]

Genomes	Product,description	gene	COG	COG,category	AAA011A09	AAA255P19	ACD1	ACD8	ACD56	ACD66	ACD76	ACD81	C7867-001	C7867-002	C7867-003	C7867-004	C7867-005	C7867-006	C7867-007	C7867-008	RAAC4
14	16S,rRNA,(cytosine(1402)-N(4))-methyltransferase	rsmH	COG0275	M	A09_OD1_2_36	P19_OD1_11_15	ACD1_2_25,ACD1_34_5		ACD56_73_17	ACD66_16_2		ACD81_5_14	ABA06_02140	AB197_00020		AB199_03315	AB200_00665	AB201_03055	AB202_01110	AB203_01275	O210_OD1C00001G0148
17	23S,rRNA,pseudouridine1911/1915/1917,synthase	rluD	COG0564	J	A09_OD1_7_3	P19_OD1_3_43	ACD1_46_44	ACD8_44_3	ACD56_53_3	ACD66_65_6	ACD76_1_3	ACD81_60_4	ABA06_02565	AB197_01135	AB198_01240	AB199_00235	AB200_02070	AB201_02660	AB202_03300	AB203_04085	O210_OD1C00001G0662
14	ABC,superfamily,ATP,binding,cassette,transporter,ABC,protein		COG0488	R			ACD1_17_28	ACD8_5_1	ACD56_3_29	ACD66_73_3	ACD76_37_9	ACD81_18_2	ABA06_03970	AB197_00480	AB198_02445	AB199_02500	AB200_00520		AB202_00235	AB203_00310	O210_OD1C00001G0177
15	adenylate,kinase	adk	COG0563	F		P19_OD1_16_5	ACD1_55_24	ACD8_51_6,ACD8_51_10	ACD56_66_7		ACD76_35_28	ACD81_71_8	ABA06_03445	AB197_00545	AB198_02305	AB199_00940	AB200_02750	AB201_00505	AB202_03625	AB203_03335	O210_OD1C00001G0502
13	aminoacyl-tRNA,hydrolase	pth1	COG0193	J			ACD1_55_91	ACD8_49_1	ACD56_7_14		ACD76_57_3		ABA06_00810	AB197_02490	AB198_01410	AB199_02195	AB200_00175	AB201_02475	AB202_04060	AB203_04565	O210_OD1C00001G0311
14	arginine--tRNA,ligase	argS	COG0018	J			ACD1_1_17	ACD8_16_23	ACD56_28_9	ACD66_30_2	ACD76_48_1	ACD81_11_75	ABA06_01825	AB197_01280	AB198_01330	AB199_00140	AB200_01990		AB202_03400	AB203_04190	O210_OD1C00001G0407
15	aspartate--tRNA,ligase	aspS	COG0173	J	A09_OD1_1_20	P19_OD1_6_7	ACD1_56_24	ACD8_2_20	ACD56_2_35	ACD66_12_4	ACD76_35_34	ACD81_64_12	ABA06_01880	AB197_02660			AB200_00865	AB201_01460	AB202_00850	AB203_01000	O210_OD1C00001G0219
14	aspartyl/glutamyl-tRNA(Asn/Gln),amidotransferase,A,subunit	gatA	COG0154	J	A09_OD1_3_23	P19_OD1_5_8	ACD1_13_2	ACD8_8_36				ACD81_58_4	ABA06_03725	AB197_00730	AB198_02355	AB199_01220	AB200_03005	AB201_00715	AB202_01800	AB203_02135	O210_OD1C00001G0451
16	aspartyl/glutamyl-tRNA(Asn/Gln),amidotransferase,B,subunit	gatB	COG0064	J	A09_OD1_7_21	P19_OD1_5_31	ACD1_69_3	ACD8_24_14	ACD56_17_6	ACD66_96_2	ACD76_21_22	ACD81_24_5	ABA06_04600	AB197_03610		AB199_04230	AB200_01605	AB201_00005	AB202_03960	AB203_01950	O210_OD1C00001G0210
15	aspartyl/glutamyl-tRNA(Asn/Gln),amidotransferase,C,subunit	gatC	COG0721	J	A09_OD1_3_22	P19_OD1_5_7	ACD1_13_3	ACD8_8_35			ACD76_2_29	ACD81_58_3	ABA06_03720	AB197_00735	AB198_02345	AB199_01215	AB200_03000	AB201_00710	AB202_01795	AB203_02130	O210_OD1C00001G0452
15	ATP-binding,cassette,subfamily,B,bacterial		COG1132	V	A09_OD1_3_56		ACD1_55_54	ACD8_3_2	ACD56_23_14	ACD66_2_3	ACD76_39_3	ACD81_82_2,ACD81_42_1	ABA06_04080	AB197_02380,AB197_01505	AB198_01270	AB199_02965,AB199_02105		AB201_02695	AB202_01860	AB203_02315	O210_OD1C00001G0671
13	ATP-dependent,Clp,protease,ATP-binding,subunit,ClpB	clpB	COG0542	O		P19_OD1_9_16	ACD1_5_5	ACD8_18_1	ACD56_22_8		ACD76_4_22		ABA06_00945		AB198_00815	AB199_02325	AB200_00315	AB201_02330	AB202_00130	AB203_00125	O210_OD1C00001G0377
14	ATP-dependent,Clp,protease,protease,subunit	clpP	COG0740	OU			ACD1_3_26	ACD8_35_5	ACD56_8_47	ACD66_123_1	ACD76_23_6	ACD81_57_7	ABA06_03100		AB198_00105	AB199_00245,AB199_00615	AB200_02435	AB201_00230	AB202_02895	AB203_03665	O210_OD1C00001G0535
14	ATP-dependent,DNA,helicase,RecG	recG	COG1200	LK		P19_OD1_3_64	ACD1_18_22	ACD8_32_17	ACD56_27_2	ACD66_15_1	ACD76_7_2		ABA06_03595	AB197_00855		AB199_01055	AB200_02825	AB201_00580	AB202_01665	AB203_01990	O210_OD1C00001G0482
13	ATP-dependent,RNA,helicase,RhlE	rhlE	COG0513	LKJ	A09_OD1_1_67		ACD1_56_1	ACD8_2_52	ACD56_2_14		ACD76_5_32	ACD81_54_5	ABA06_04105	AB197_01695		AB199_01690	AB200_00580	AB201_01855	AB202_02270	AB203_02930
16	carboxyl-terminal,processing,protease	prc	COG0793	M	A09_OD1_2_60	P19_OD1_6_29	ACD1_6_14	ACD8_47_1	ACD56_35_5	ACD66_131_1	ACD76_29_5	ACD81_16_6	ABA06_02035	AB197_02740		AB199_03200	AB200_00750	AB201_03155	AB202_01020	AB203_01180	O210_OD1C00001G0161
16	cell,division,protease,FtsH	ftsH	COG0465	O	A09_OD1_10_3	P19_OD1_3_46	ACD1_46_35	ACD8_19_4	ACD56_29_2	ACD66_91_3	ACD76_19_4	ACD81_66_1	ABA06_03560	AB197_00865	AB198_01585	AB199_01040	AB200_02810	AB201_00570	AB202_01640		O210_OD1C00001G0483
15	cell,division,protein,FtsA	ftsA	COG0849	D		P19_OD1_9_27	ACD1_55_83	ACD8_34_3	ACD56_7_5,ACD56_51_6		ACD76_36_3	ACD81_47_7	ABA06_00770	AB197_02465	AB198_01435	AB199_02165	AB200_00145	AB201_02500	AB202_04030	AB203_04545	O210_OD1C00001G0277
15	cell,division,protein,FtsI,(penicillin-binding,protein,3)	ftsI	COG0768	M	A09_OD1_2_38	P19_OD1_11_17	ACD1_2_27	ACD8_10_2	ACD56_73_19		ACD76_15_3	ACD81_5_16	ABA06_02130	AB197_00010		AB199_03305	AB200_00675	AB201_03065	AB202_01100	AB203_01265	O210_OD1C00001G0151
16	cell,division,protein,FtsZ	ftsZ	COG0206	D		P19_OD1_4_37,P19_OD1_9_26	ACD1_55_82	ACD8_31_7,ACD8_34_2	ACD56_7_4,ACD56_51_5	ACD66_136_1	ACD76_36_2	ACD81_47_6	ABA06_00760	AB197_02460	AB198_01440	AB199_02160	AB200_00135	AB201_02505	AB202_02750	AB203_03245	O210_OD1C00001G0278
17	cell,division,transport,system,ATP-binding,protein	ftsE	COG2884	D	A09_OD1_4_35,A09_OD1_15_2	P19_OD1_4_41	ACD1_5_74	ACD8_10_41	ACD56_14_4	ACD66_56_7	ACD76_20_12	ACD81_9_16	ABA06_03905	AB197_00680	AB198_02405	AB199_01385	AB200_03065	AB201_00760	AB202_02015	AB203_02450	O210_OD1C00001G0443
17	cell,division,transport,system,permease,protein	ftsX	COG2177	D	A09_OD1_4_34	P19_OD1_4_40	ACD1_5_73	ACD8_16_1	ACD56_14_3	ACD66_56_8	ACD76_20_11	ACD81_9_17	ABA06_03910	AB197_00675	AB198_02410	AB199_01390	AB200_03070	AB201_00765	AB202_02020	AB203_02455	O210_OD1C00001G0442
14	chaperone,protein,DnaK	dnaK	COG0443	O	A09_OD1_2_51	P19_OD1_6_32		ACD8_18_29		ACD66_47_6	ACD76_47_4	ACD81_65_6	ABA06_01760	AB197_00945		AB199_02945	AB200_00910	AB201_01550	AB202_00800	AB203_00960	O210_OD1C00001G0244
15	chromosomal,replication,initiator,protein,DnaA	dnaA	COG0593	L		P19_OD1_7_3	ACD1_46_7	ACD8_5_66	ACD56_39_2	ACD66_94_5	ACD76_32_6,ACD76_43_1	ACD81_8_15	ABA06_02780	AB197_01490		AB199_00395	AB200_02280	AB201_00040	AB202_03095	AB203_03915	O210_OD1C00001G0576
14	chromosome,segregation,protein	smc	COG1196	D			ACD1_48_7	ACD8_24_29	ACD56_60_1	ACD66_104_1	ACD76_23_4		ABA06_00325	AB197_02945	AB198_00470	AB199_03900	AB200_01370	AB201_01255	AB202_01415	AB203_01525	O210_OD1C00001G0052
14	crossover,junction,endodeoxyribonuclease,RuvC	ruvC	COG0817	L			ACD1_12_15	ACD8_5_33	ACD56_49_5	ACD66_132_1	ACD76_27_4		ABA06_02755	AB197_03155	AB198_01190	AB199_00375	AB200_02245	AB201_03440	AB202_03140	AB203_03945	O210_OD1C00001G0582
13	CTP,synthase	pyrG	COG0504	F		P19_OD1_6_27	ACD1_58_32	ACD8_9_38	ACD56_6_1	ACD66_131_4	ACD76_29_1	ACD81_81_4	ABA06_03915	AB197_00670		AB199_01395			AB202_02025	AB203_02460	O210_OD1C00001G0441
14	cysteine--tRNA,ligase	cysS	COG0215	J	A09_OD1_2_46		ACD1_5_45	ACD8_18_35	ACD56_31_6	ACD66_8_6		ACD81_9_2	ABA06_02050	AB197_02735		AB199_03215	AB200_00745	AB201_03145	AB202_01035	AB203_01200	O210_OD1C00001G0227
15	DNA,gyrase,A,subunit	gyrA	COG0188	L		P19_OD1_3_53	ACD1_46_41	ACD8_1_3	ACD56_71_12		ACD76_60_4	ACD81_77_2	ABA06_00850	AB197_02515	AB198_01385	AB199_02230	AB200_00195	AB201_02455	AB202_00025	AB203_00025	O210_OD1C00001G0307
13	DNA,gyrase,B,subunit	gyrB	COG0187	L	A09_OD1_7_14	P19_OD1_5_19	ACD1_15_7	ACD8_53_7			ACD76_21_5	ACD81_85_2	ABA06_00235			AB199_03970	AB200_01425	AB201_01205	AB202_01490	AB203_01590	O210_OD1C00001G0044
15	DNA,ligase,NAD-dependent	ligA	COG0272	L	A09_OD1_3_19	P19_OD1_3_85	ACD1_13_4	ACD8_8_34			ACD76_2_28	ACD81_8_6	ABA06_03710	AB197_00740	AB198_02340	AB199_01210	AB200_02995	AB201_00705	AB202_01790	AB203_02125	O210_OD1C00001G0453
17	DNA,polymerase,III,subunit,alpha	dnaE	COG0587	L	A09_OD1_7_27	P19_OD1_10_30	ACD1_7_35	ACD8_24_23	ACD56_4_24	ACD66_50_2	ACD76_7_14	ACD81_8_18	ABA06_00280	AB197_03350	AB198_00495	AB199_03935	AB200_01410	AB201_01230	AB202_01450	AB203_01560	O210_OD1C00001G0338
15	DNA,polymerase,III,beta,subunit	dnaN	COG0592	L		P19_OD1_7_2	ACD1_46_6	ACD8_5_65	ACD56_39_1	ACD66_94_6	ACD76_32_7	ACD81_8_16	ABA06_02775	AB197_01495		AB199_00390	AB200_02270	AB201_00035	AB202_03100	AB203_03920	O210_OD1C00001G0577
15	DNA,polymerase,III,subunit,gamma,and,tau	dnaX	COG2812	L	A09_OD1_1_59		ACD1_2_1	ACD8_4_20	ACD56_13_1	ACD66_8_2		ACD81_9_13	ABA06_01065	AB197_01765	AB198_00890	AB199_02435	AB200_00400	AB201_02225	AB202_00210	AB203_00225	O210_OD1C00001G0364
13	DNA,primase	dnaG	COG0358	L			ACD1_53_21	ACD8_5_14		ACD66_76_4		ACD81_88_5	ABA06_00400	AB197_02025	AB198_00330	AB199_03810	AB200_01325	AB201_01370	AB202_01370	AB203_01480	O210_OD1C00001G0063
14	DNA,protecting,protein,DprA	dprA	COG0758	LU		P19_OD1_12_9	ACD1_55_92	ACD8_27_16	ACD56_7_15		ACD76_57_2	ACD81_8_3	ABA06_01025	AB197_01790	AB198_00870	AB199_02415	AB200_00365	AB201_02260	AB202_00190		O210_OD1C00001G0368
17	DNA,recombination,protein,RmuC	rmuC	COG1322	S	A09_OD1_2_42	P19_OD1_24_3	ACD1_7_8	ACD8_16_61	ACD56_26_2	ACD66_37_5	ACD76_62_8	ACD81_7_40	ABA06_02095	AB197_02695	AB198_02840	AB199_03250	AB200_00725	AB201_03105	AB202_01060	AB203_01225	O210_OD1C00001G0351
16	DNA,repair,protein,RecO	recO	COG1381	L	A09_OD1_6_34	P19_OD1_1_21	ACD1_1_21	ACD8_16_26	ACD56_28_4	ACD66_12_3	ACD76_35_31	ACD81_11_8	ABA06_02425	AB197_01300	AB198_01340	AB199_00125	AB200_01975		AB202_03415	AB203_04200	O210_OD1C00001G0400
15	DNA,segregation,ATPase,FtsK/SpoIIIE,S-DNA-T,family	ftsK	COG1674	D	A09_OD1_3_68	P19_OD1_15_13	ACD1_9_8	ACD8_18_49	ACD56_64_7	ACD66_34_2		ACD81_76_2	ABA06_02340	AB197_03080		AB199_00045	AB200_01895	AB201_02830	AB202_03495	AB203_04275	O210_OD1C00001G0712
14	DNA,topoisomerase,I	topA	COG0550	L		P19_OD1_20_3	ACD1_55_93		ACD56_7_16		ACD76_35_47	ACD81_8_4	ABA06_01020	AB197_01795	AB198_00860	AB199_02410	AB200_00360	AB201_02270	AB202_00185	AB203_00205	O210_OD1C00001G0372
15	DNA-directed,RNA,polymerase,alpha,subunit	rpoA	COG0202	K	A09_OD1_3_50		ACD1_56_41	ACD8_2_4	ACD56_2_52	ACD66_100_11	ACD76_4_36	ACD81_11_65	ABA06_01700	AB197_01030		AB199_02910	AB200_00935	AB201_01580	AB202_00760	AB203_00920	O210_OD1C00001G0250
13	DNA-directed,RNA,polymerase,beta,subunit	rpoB	COG0085	K	A09_OD1_2_21	P19_OD1_12_2				ACD66_140_1		ACD81_35_5	ABA06_00380	AB197_02010	AB198_00340	AB199_03835	AB200_01335	AB201_01360	AB202_01385	AB203_01495	O210_OD1C00001G0061
15	DNA-directed,RNA,polymerase,beta',subunit	rpoC	COG0086	K	A09_OD1_2_22	P19_OD1_12_1	ACD1_9_12			ACD66_132_4	ACD76_10_2	ACD81_35_4	ABA06_00385	AB197_02015	AB198_00335	AB199_03830	AB200_01330	AB201_01365	AB202_01380	AB203_01490	O210_OD1C00001G0062
15	DNA-directed,RNA,polymerase,sigma,subunit,(sigma70/sigma32)		COG0568	K	A09_OD1_3_28	P19_OD1_4_55	ACD1_5_60	ACD8_3_14	ACD56_31_23			ACD81_35_47	ABA06_01585	AB197_03250	AB198_01855	AB199_02830	AB200_01010	AB201_01650	AB202_00645	AB203_00755	O210_OD1C00001G0266
14	excinuclease,ABC,subunit,A	uvrA	COG0178	L	A09_OD1_8_8		ACD1_1_7			ACD66_139_1	ACD76_20_4	ACD81_22_2	ABA06_01250	AB197_03340	AB198_02060	AB199_02675	AB200_01115	AB201_01805	AB202_00340	AB203_00405	O210_OD1C00001G0079
17	excinuclease,ABC,subunit,B	uvrB	COG0556	L	A09_OD1_6_5	P19_OD1_8_21	ACD1_33_2	ACD8_32_1	ACD56_64_16	ACD66_139_2	ACD76_20_6	ACD81_93_1	ABA06_01235	AB197_03320	AB198_02055	AB199_02645	AB200_01125	AB201_01810	AB202_00325	AB203_00390	O210_OD1C00001G0078
15	excinuclease,ABC,subunit,C	uvrC	COG0322	L	A09_OD1_8_9			ACD8_7_3	ACD56_68_6	ACD66_90_2	ACD76_20_1	ACD81_22_5	ABA06_01275	AB197_03585	AB198_02065	AB199_02685	AB200_01110	AB201_01800	AB202_00350	AB203_00410	O210_OD1C00001G0081
13	glutamate--tRNA,ligase	gltX	COG0008	J	A09_OD1_1_12	P19_OD1_6_14	ACD1_58_12	ACD8_9_21			ACD76_4_16	ACD81_22_20	ABA06_01930			AB199_03095	AB200_00820	AB201_01505	AB202_00890	AB203_01050	O210_OD1C00001G0213
15	glyceraldehyde,3-phosphate,dehydrogenase	gapA	COG0057	G	A09_OD1_1_148	P19_OD1_4_21	ACD1_55_1	ACD8_21_19			ACD76_80_1	ACD81_57_3	ABA06_00095	AB197_01685	AB198_02720	AB199_04455	AB200_01530	AB201_01090	AB202_01620	AB203_01930	O210_OD1C00001G0208
13	GTP,pyrophosphokinase	relA	COG0317	TK			ACD1_55_95	ACD8_27_15	ACD56_7_17		ACD76_35_45	ACD81_8_9	ABA06_01010		AB198_00855	AB199_02405	AB200_00355	AB201_02275	AB202_00180	AB203_00195	O210_OD1C00001G0373
17	GTP-binding,protein,LepA	lepA	COG0481	M	A09_OD1_1_163	P19_OD1_4_46	ACD1_5_9	ACD8_18_7	ACD56_37_6	ACD66_142_3,ACD66_142_4	ACD76_2_20	ACD81_74_4	ABA06_04305	AB197_01640	AB198_01195	AB199_02015	AB200_00020	AB201_03450	AB202_02490	AB203_03120	O210_OD1C00001G0121
15	GTP-binding,protein,TypA/BipA	typA	COG1217	T	A09_OD1_1_61		ACD1_52_24	ACD8_13_6		ACD66_31_3	ACD76_5_22	ACD81_48_1	ABA06_04090	AB197_02100	AB198_01630,AB198_01635	AB199_01680	AB200_01220	AB201_01415	AB202_02255	AB203_02905	O210_OD1C00001G0267
14	histidine--tRNA,ligase	hisS	COG0124	J			ACD1_55_88	ACD8_49_4	ACD56_7_11	ACD66_84_3	ACD76_61_1	ACD81_11_83	ABA06_00540	AB197_02075	AB198_01620	AB199_03725		AB201_01405	AB202_01325	AB203_01430	O210_OD1C00001G0313
14	Holliday,junction,DNA,helicase,RuvA	ruvA	COG0632	L	A09_OD1_6_6		ACD1_12_22	ACD8_5_26	ACD56_49_13	ACD66_87_2	ACD76_30_3	ACD81_11_4	ABA06_02670	AB197_03485		AB199_00320	AB200_02160		AB202_03235	AB203_04010	O210_OD1C00001G0621
14	Holliday,junction,DNA,helicase,RuvB	ruvB	COG2255	L			ACD1_12_10	ACD8_5_39	ACD56_25_7		ACD76_70_1	ACD81_11_49	ABA06_02730	AB197_03165	AB198_01180	AB199_00360	AB200_02235	AB201_03430	AB202_03180	AB203_03965	O210_OD1C00001G0583
14	Uncharacterized,conserved,protein				A09_OD1_3_24	P19_OD1_5_9	ACD1_13_1	ACD8_8_37				ACD81_58_5	ABA06_03730	AB197_00725	AB198_02360	AB199_01225	AB200_03010	AB201_00720	AB202_01805	AB203_02140	O210_OD1C00001G0450
14	Uncharacterized,conserved,protein		COG1610	S		P19_OD1_9_29	ACD1_55_86		ACD56_7_8		ACD76_61_3	ACD81_11_86	ABA06_02100	AB197_02675	AB198_02845	AB199_03265	AB200_00720	AB201_03100	AB202_01065	AB203_01230	O210_OD1C00001G0348
13	Uncharacterized,conserved,protein		COG1872	S	A09_OD1_1_128	P19_OD1_5_54	ACD1_55_72	ACD8_30_3	ACD56_11_4		ACD76_63_2	ACD81_7_37	ABA06_02260	AB197_00135	AB198_00365		AB200_02900	AB201_01350			O210_OD1C00001G0317
13	integrase/recombinase,XerD	xerD	COG4974	L		P19_OD1_6_16		ACD8_26_23	ACD56_8_35		ACD76_3_17		ABA06_02975	AB197_01350	AB198_00010	AB199_00510	AB200_02405	AB201_00160	AB202_02985	AB203_03800	O210_OD1C00001G0544
17	leader,peptidase,(prepilin,peptidase),/,N-methyltransferase	pilD	COG1989	NOU	A09_OD1_3_14	P19_OD1_3_80	ACD1_13_8	ACD8_8_31	ACD56_32_14	ACD66_142_11	ACD76_2_27	ACD81_38_5	ABA06_03685	AB197_00765	AB198_02125	AB199_01185	AB200_02970	AB201_00680	AB202_01765	AB203_02100	O210_OD1C00001G0458
14	LemA,protein	lemA	COG1704	S	A09_OD1_8_4		ACD1_12_27	ACD8_5_21			ACD76_7_8	ACD81_22_7	ABA06_04270	AB197_02275	AB198_01020	AB199_01925	AB200_03170	AB201_01030	AB202_02415	AB203_03065	O210_OD1C00001G0018
16	Leucyl-tRNA,synthetase	leuS	COG0495	J		P19_OD1_1_9	ACD1_1_28	ACD8_16_32	ACD56_19_1	ACD66_80_1	ACD76_64_16	ACD81_83_7	ABA06_01580	AB197_03245	AB198_01850	AB199_02825	AB200_01015	AB201_01655	AB202_00500	AB203_00575	O210_OD1C00001G0115
14	lysyl-tRNA,synthetase,class,II	lysS	COG1190	J	A09_OD1_1_89	P19_OD1_6_45	ACD1_60_2	ACD8_4_14	ACD56_70_5	ACD66_49_1	ACD76_4_8	ACD81_88_3			AB198_02200		AB200_00650	AB201_03045	AB202_01125	AB203_01290	O210_OD1C00001G0145
16	methionine,aminopeptidase,type,I	map	COG0024	J	A09_OD1_1_183	P19_OD1_16_6	ACD1_55_23	ACD8_21_1,ACD8_51_5	ACD56_66_8		ACD76_35_29	ACD81_61_1,ACD81_71_6	ABA06_03450	AB197_00550	AB198_02310	AB199_00945	AB200_02755	AB201_00510	AB202_03620	AB203_03330	O210_OD1C00001G0499
13	methionyl-tRNA,formyltransferase	fmt	COG0223	J	A09_OD1_1_55		ACD1_6_16	ACD8_9_7	ACD56_35_3		ACD76_4_27	ACD81_39_2		AB197_00120	AB198_01705	AB199_03450		AB201_02965	AB202_00605	AB203_00710	O210_OD1C00001G0315
16	methionyl-tRNA,synthetase	metG	COG0143	J		P19_OD1_1_14	ACD1_50_40	ACD8_2_74	ACD56_67_6	ACD66_119_3	ACD76_78_7	ACD81_86_3	ABA06_02400	AB197_03420	AB198_01365	AB199_00105	AB200_01935	AB201_02790	AB202_03440	AB203_04220	O210_OD1C00001G0395
14	Methylase,involved,in,ubiquinone/menaquinone,biosynthesis		COG0500	QR		P19_OD1_3_54	ACD1_3_1	ACD8_26_11	ACD56_8_23		ACD76_14_6		ABA06_00860	AB197_02855	AB198_01375	AB199_02235	AB200_00205	AB201_02450	AB202_00030	AB203_00030	O210_OD1C00001G0304
16	molecular,chaperone,GrpE	grpE	COG0576	O	A09_OD1_2_50	P19_OD1_6_33	ACD1_5_39	ACD8_18_30	ACD56_31_1	ACD66_47_7	ACD76_47_3	ACD81_65_7	ABA06_01735	AB197_00955		AB199_02935	AB200_00915	AB201_01560	AB202_00785	AB203_00940	O210_OD1C00001G0246
13	MraZ,protein	mraZ	COG2001	S	A09_OD1_2_35	P19_OD1_11_14	ACD1_2_24,ACD1_34_4				ACD76_11_6	ACD81_5_13	ABA06_02145	AB197_00025		AB199_03320	AB200_00660	AB201_03050	AB202_01115	AB203_01280	O210_OD1C00001G0147
13	Multimodular,transpeptidase-transglycosylase		COG0744	M			ACD1_12_21	ACD8_5_27	ACD56_49_12	ACD66_39_1	ACD76_32_10		ABA06_02765	AB197_03145		AB199_00385	AB200_02260	AB201_00025	AB202_03130	AB203_03935	O210_OD1C00001G0579
15	multiple,sugar,transport,system,substrate-binding,protein		COG1653	G			ACD1_3_2	ACD8_26_12	ACD56_8_24	ACD66_79_1	ACD76_6_6	ACD81_77_4	ABA06_00865	AB197_02860	AB198_00715	AB199_02240	AB200_00210	AB201_02445	AB202_00035	AB203_00035	O210_OD1C00001G0303
16	murein,biosynthesis,integral,membrane,protein,MurJ	murJ	COG0728	R	A09_OD1_1_164	P19_OD1_4_47	ACD1_5_11	ACD8_18_9	ACD56_37_8	ACD66_100_4	ACD76_4_42		ABA06_04300	AB197_01645	AB198_01200	AB199_02010	AB200_00015	AB201_03455	AB202_02485	AB203_03115	O210_OD1C00001G0120
15	N,utilization,substance,protein,A	nusA	COG0195	K			ACD1_3_23	ACD8_35_8	ACD56_8_44	ACD66_120_4	ACD76_64_8	ACD81_57_9	ABA06_03115	AB197_03540	AB198_00140	AB199_00630	AB200_02410	AB201_00265	AB202_02875	AB203_03640	O210_OD1C00001G0530
16	peptide,deformylase	def	COG0242	J	A09_OD1_1_54	P19_OD1_10_14	ACD1_6_17	ACD8_9_8	ACD56_35_2	ACD66_52_7	ACD76_4_26		ABA06_02250	AB197_00115	AB198_01710	AB199_03445	AB200_01150	AB201_02970	AB202_00610	AB203_00715	O210_OD1C00001G0314
13	peptide-methionine,(R)-S-oxide,reductase	msrB	COG0229	O	A09_OD1_1_129		ACD1_17_24	ACD8_45_4			ACD76_23_51	ACD81_42_12	ABA06_04195	AB197_02655	AB198_02460	AB199_01845	AB200_01555	AB201_01890	AB202_02350	AB203_02995
16	peptide/nickel,transport,system,substrate-binding,protein		COG0747	E	A09_OD1_8_14		ACD1_18_12	ACD8_7_5	ACD56_33_8	ACD66_107_2	ACD76_72_4	ACD81_29_4	ABA06_04230	AB197_02305	AB198_01030	AB199_01890	AB200_03190	AB201_01020	AB202_02390	AB203_03040	O210_OD1C00001G0385
16	phenylalanine--tRNA,ligase,alpha,subunit	pheS	COG0016	J	A09_OD1_7_13	P19_OD1_5_17	ACD1_5_62	ACD8_20_26	ACD56_31_26	ACD66_113_1	ACD76_7_11	ACD81_4_5		AB197_01565	AB198_02600	AB199_03980	AB200_01435	AB201_01190	AB202_01500	AB203_01600	O210_OD1C00001G0033
16	phosphoglycerate,kinase	pgk	COG0126	G	A09_OD1_1_170	P19_OD1_4_52	ACD1_56_31	ACD8_2_14	ACD56_2_41		ACD76_80_4	ACD81_13_11	ABA06_03175	AB197_02815	AB198_00175	AB199_00685	AB200_02525	AB201_00310	AB202_02815	AB203_03570	O210_OD1C00001G0686
14	Predicted,amidophosphoribosyltransferases		COG1040	R	A09_OD1_3_3	P19_OD1_3_68	ACD1_13_19	ACD8_8_20	ACD56_32_1		ACD76_49_1	ACD81_63_7	ABA06_03630		AB198_02180	AB199_01120	AB200_02920	AB201_00625	AB202_01705		O210_OD1C00001G0473
16	Predicted,GTPase,probable,translation,factor		COG0012	J	A09_OD1_2_63	P19_OD1_15_8	ACD1_3_40	ACD8_17_17	ACD56_10_16		ACD76_63_3	ACD81_11_88	ABA06_01565	AB197_03235	AB198_01835	AB199_02810	AB200_01030	AB201_01670	AB202_00480	AB203_00555	O210_OD1C00001G0112
14	Predicted,permease		COG0628	R		P19_OD1_1_15		ACD8_7_8	ACD56_33_11		ACD76_55_6	ACD81_86_2	ABA06_02405	AB197_03410	AB198_01360	AB199_00110	AB200_01940	AB201_02785	AB202_03435	AB203_04215	O210_OD1C00001G0396
13	Predicted,RNA-binding,protein,(contains,KH,domain)		COG1837	R		P19_OD1_10_23	ACD1_24_8	ACD8_20_1			ACD76_23_2	ACD81_11_35	ABA06_00360		AB198_00450	AB199_03860	AB200_01355	AB201_01275	AB202_01400	AB203_01510	O210_OD1C00001G0057
13	Predicted,transcriptional,regulators		COG1475	K	A09_OD1_2_67		ACD1_50_10	ACD8_2_53	ACD56_7_21		ACD76_35_44	ACD81_13_2	ABA06_01005	AB197_01800	AB198_00850	AB199_02395	AB200_00350	AB201_02280			O210_OD1C00001G0374
14	preprotein,translocase,subunit,SecA	secA	COG0653	U		P19_OD1_4_62		ACD8_20_16	ACD56_47_1	ACD66_38_2		ACD81_22_12	ABA06_04640	AB197_01980	AB198_00555	AB199_04220	AB200_01630	AB201_03290	AB202_03945	AB203_01970	O210_OD1C00001G0342
15	preprotein,translocase,subunit,SecD	secD	COG0342	U	A09_OD1_3_26	P19_OD1_4_59	ACD1_5_66	ACD8_20_19	ACD56_31_31	ACD66_59_4	ACD76_2_3	ACD81_35_49			AB198_01515	AB199_04290	AB200_01810	AB201_03515	AB202_03995	AB203_04515	O210_OD1C00001G0016
14	preprotein,translocase,subunit,SecF	secF	COG0341	U	A09_OD1_3_27	P19_OD1_4_57	ACD1_5_65	ACD8_20_20	ACD56_31_30		ACD76_2_4	ACD81_35_48			AB198_01510	AB199_04295	AB200_01805	AB201_03510	AB202_03990	AB203_04520	O210_OD1C00001G0017
16	preprotein,translocase,SecG,subunit	secG			A09_OD1_8_13		ACD1_18_11	ACD8_7_6	ACD56_33_9	ACD66_107_1	ACD76_72_3	ACD81_29_5	ABA06_04235	AB197_02300	AB198_01025	AB199_01895	AB200_03185	AB201_01025	AB202_02395	AB203_03045	O210_OD1C00001G0384
16	preprotein,translocase,SecY,subunit	secY	COG0201	U	A09_OD1_4_44	P19_OD1_16_4	ACD1_55_25	ACD8_51_7,ACD8_51_11	ACD56_66_6		ACD76_35_27,ACD76_83_2	ACD81_92_2	ABA06_03440	AB197_00540	AB198_02295	AB199_00930	AB200_02745	AB201_00495	AB202_03630	AB203_03340	O210_OD1C00001G0503
16	PrgI,family,protein					P19_OD1_29_6	ACD1_3_5	ACD8_26_15	ACD56_8_27	ACD66_25_9	ACD76_49_5	ACD81_7_13	ABA06_02830	AB197_01440	AB198_02495	AB199_00445	AB200_02325	AB201_00090	AB202_03045	AB203_03865	O210_OD1C00001G0564
13	probable,rRNA,maturation,factor,YbeY	ybeY	COG0319	R		P19_OD1_9_28	ACD1_55_85		ACD56_7_7	ACD66_112_3	ACD76_36_5	ACD81_47_8		AB197_02470	AB198_01430	AB199_02170	AB200_00150	AB201_02495	AB202_04035		O210_OD1C00001G0276
14	probable,transcriptional,regulator				A09_OD1_2_27		ACD1_7_9	ACD8_16_60	ACD56_26_1	ACD66_71_5	ACD76_5_15		ABA06_02300	AB197_03125		AB199_00010	AB200_02645	AB201_02865	AB202_03525	AB203_04305	O210_OD1C00001G0008
13	Protein,chain,release,factor,A	pcrA	COG0216	J	A09_OD1_1_162	P19_OD1_4_13	ACD1_31_8	ACD8_16_70	ACD56_65_5	ACD66_110_2	ACD76_38_3	ACD81_11_98		AB197_01590	AB198_02880		AB200_01470	AB201_01150			O210_OD1C00001G0191
14	Protein,of,unknown,function,DUF541		COG2968	S	A09_OD1_1_99	P19_OD1_5_36	ACD1_9_23		ACD56_1_3			ACD81_48_9	ABA06_02510	AB197_01215	AB198_01300	AB199_00200	AB200_02025	AB201_02710	AB202_03345	AB203_04135	O210_OD1C00001G0705
15	protein,RecA	recA	COG0468	L	A09_OD1_3_66	P19_OD1_15_12	ACD1_9_6	ACD8_18_47	ACD56_64_9	ACD66_34_4	ACD76_84_1	ACD81_76_4	ABA06_02350	AB197_03070		AB199_00055	AB200_01905		AB202_03485	AB203_04265	O210_OD1C00001G0710
13	Putative,peptidase,family,M50		COG1994	R				ACD8_22_54		ACD66_62_1	ACD76_46_7	ACD81_47_9	ABA06_03230	AB197_02765	AB198_00220	AB199_00735	AB200_02575	AB201_00355	AB202_02765	AB203_03525	O210_OD1C00001G0693
14	putative,sigma-54,modulation,protein	yhbH	COG1544	J			ACD1_5_87	ACD8_15_1	ACD56_47_3	ACD66_95_1	ACD76_9_2	ACD81_22_11		AB197_00130	AB198_01695	AB199_03455	AB200_01160	AB201_02960	AB202_00600	AB203_00705	O210_OD1C00001G0316
17	Uncharacterized,conserved,protein				A09_OD1_3_29	P19_OD1_4_54	ACD1_5_59	ACD8_3_13	ACD56_31_22	ACD66_59_1	ACD76_2_6	ACD81_35_46	ABA06_01590	AB197_03255	AB198_01860	AB199_02835	AB200_01005	AB201_01645	AB202_00650	AB203_00760	O210_OD1C00001G0264
16	Uncharacterized,conserved,protein					P19_OD1_29_4	ACD1_3_6	ACD8_26_16	ACD56_8_28	ACD66_25_8	ACD76_49_4	ACD81_7_14	ABA06_02825	AB197_01445	AB198_02490	AB199_00440	AB200_02320	AB201_00085	AB202_03050	AB203_03870	O210_OD1C00001G0565
14	recombination,protein,RecR	recR	COG0353	L	A09_OD1_2_44		ACD1_5_48	ACD8_18_38	ACD56_31_8		ACD76_9_14	ACD81_35_25	ABA06_02060	AB197_02720		AB199_03225	AB200_00735	AB201_03130	AB202_01045	AB203_01210	O210_OD1C00001G0223
16	replicative,DNA,helicase	dnaB	COG0305	L	A09_OD1_2_45	P19_OD1_22_1	ACD1_5_47	ACD8_18_37	ACD56_31_7	ACD66_11_5	ACD76_9_12	ACD81_35_24	ABA06_02055	AB197_02725		AB199_03220	AB200_00740	AB201_03140	AB202_01040	AB203_01205	O210_OD1C00001G0222
14	ribonuclease,HII	rnhB	COG0164	L		P19_OD1_10_29	ACD1_7_33	ACD8_24_25	ACD56_4_22			ACD81_24_1	ABA06_00285	AB197_03355	AB198_00490	AB199_03930	AB200_01395	AB201_01235	AB202_01445	AB203_01550	O210_OD1C00001G0337
14	ribonuclease,III	rnc	COG0571	K		P19_OD1_10_26	ACD1_7_30	ACD8_24_28	ACD56_4_19		ACD76_60_7		ABA06_00305	AB197_02940	AB198_00475	AB199_03910	AB200_01375	AB201_01250	AB202_01430	AB203_01535	O210_OD1C00001G0051
15	ribonuclease,J	rnj	COG0595	R	A09_OD1_2_85		ACD1_18_16	ACD8_32_11		ACD66_107_3	ACD76_69_1	ACD81_29_2	ABA06_04225	AB197_02310	AB198_01035	AB199_01885	AB200_03195	AB201_01015	AB202_02385	AB203_03035	O210_OD1C00001G0386
15	ribonuclease,P,protein,component	rnpA				P19_OD1_7_5	ACD1_46_9	ACD8_5_68	ACD56_39_4	ACD66_94_3	ACD76_32_5	ACD81_8_13	ABA06_02790	AB197_01480		AB199_00405	AB200_02290	AB201_00050	AB202_03085	AB203_03905	O210_OD1C00001G0573
14	ribosomal,protein,L10	rplJ	COG0244	J	A09_OD1_2_23	P19_OD1_10_10	ACD1_48_2		ACD56_63_7		ACD76_12_11	ACD81_5_6	ABA06_02315	AB197_03120		AB199_00020	AB200_02635	AB201_02855	AB202_03515	AB203_04295	O210_OD1C00001G0006
16	ribosomal,protein,L11	rplK	COG0080	J	A09_OD1_7_18	P19_OD1_5_23	ACD1_69_15	ACD8_24_3	ACD56_44_3		ACD76_21_9	ACD81_20_9	ABA06_02490	AB197_01230	AB198_01310	AB199_00185	AB200_02010	AB201_02725	AB202_03360	AB203_04145	O210_OD1C00001G0708
13	ribosomal,protein,L13	rplM	COG0102	J	A09_OD1_3_52		ACD1_56_43	ACD8_2_2			ACD76_4_34	ACD81_84_4	ABA06_01710	AB197_01020		AB199_02920	AB200_00925	AB201_01570	AB202_00770	AB203_00930	O210_OD1C00001G0248
17	ribosomal,protein,L14	rplN	COG0093	J	A09_OD1_4_52	P19_OD1_16_13	ACD1_55_34	ACD8_51_20	ACD56_62_13	ACD66_138_8	ACD76_35_18	ACD81_41_9	ABA06_03390	AB197_00425	AB198_00320	AB199_00880	AB200_02695	AB201_00450	AB202_03680	AB203_03390	O210_OD1C00001G0512
17	ribosomal,protein,L15	rplO	COG0200	J	A09_OD1_4_45	P19_OD1_16_3	ACD1_55_26	ACD8_51_8,ACD8_51_12	ACD56_66_5	ACD66_138_2	ACD76_35_26	ACD81_41_2	ABA06_03435	AB197_00535	AB198_02290	AB199_00925	AB200_02740	AB201_00490	AB202_03635	AB203_03345	O210_OD1C00001G0504
17	ribosomal,protein,L16	rplP	COG0197	J	A09_OD1_4_55	P19_OD1_16_16	ACD1_55_37	ACD8_51_23	ACD56_62_10	ACD66_137_3	ACD76_35_15	ACD81_41_12	ABA06_03375	AB197_00410	AB198_00305	AB199_00865	AB200_02680	AB201_00435	AB202_03695	AB203_03405	O210_OD1C00001G0514
15	ribosomal,protein,L17	rplQ	COG0203	J	A09_OD1_3_51		ACD1_56_42	ACD8_2_3	ACD56_2_53	ACD66_100_12	ACD76_4_35	ACD81_11_66	ABA06_01705	AB197_01025		AB199_02915	AB200_00930	AB201_01575	AB202_00765	AB203_00925	O210_OD1C00001G0249
16	ribosomal,protein,L18	rplR	COG0256	J	A09_OD1_4_47	P19_OD1_16_1	ACD1_55_28	ACD8_51_14	ACD56_66_3		ACD76_35_24	ACD81_41_4	ABA06_03425	AB197_00525	AB198_02280	AB199_00915	AB200_02730	AB201_00480	AB202_03645	AB203_03355	O210_OD1C00001G0506
16	ribosomal,protein,L19	rplS	COG0335	J	A09_OD1_7_2		ACD1_46_45	ACD8_44_1	ACD56_53_2	ACD66_65_4	ACD76_1_5	ACD81_60_2	ABA06_02555	AB197_01155	AB198_01245	AB199_00230	AB200_02065	AB201_02665	AB202_03305	AB203_04095	O210_OD1C00001G0663
17	ribosomal,protein,L2	rplB	COG0090	J	A09_OD1_4_59	P19_OD1_16_20	ACD1_55_41	ACD8_51_27	ACD56_62_6	ACD66_137_7	ACD76_35_11	ACD81_41_16	ABA06_03340	AB197_00370	AB198_00285	AB199_00835	AB200_02625	AB201_00415	AB202_03720	AB203_03440	O210_OD1C00001G0518
13	ribosomal,protein,L20	rplT	COG0292	J	A09_OD1_6_28	P19_OD1_1_29	ACD1_18_1	ACD8_7_17			ACD76_55_7		ABA06_03475	AB197_00570		AB199_00975	AB200_02775	AB201_00530	AB202_03595	AB203_03260	O210_OD1C00001G0494
16	ribosomal,protein,L21	rplU	COG0261	J	A09_OD1_2_43	P19_OD1_24_2	ACD1_5_51	ACD8_18_39	ACD56_31_11	ACD66_11_10	ACD76_11_15	ACD81_35_31	ABA06_02075	AB197_02715		AB199_03240	AB200_00730	AB201_03110	AB202_01055	AB203_01220	O210_OD1C00001G0225
16	ribosomal,protein,L22	rplV	COG0091	J	A09_OD1_4_57	P19_OD1_16_18	ACD1_55_39	ACD8_51_25	ACD56_62_8	ACD66_137_5	ACD76_35_13	ACD81_41_14	ABA06_03365	AB197_00400	AB198_00295	AB199_00855	AB200_02670	AB201_00425		AB203_03415	O210_OD1C00001G0516
17	Ribosomal,protein,L23	rplW	COG0089	J	A09_OD1_4_60	P19_OD1_16_21	ACD1_55_42	ACD8_51_28	ACD56_62_5	ACD66_35_2	ACD76_35_10	ACD81_41_17	ABA06_03335	AB197_00365	AB198_00280	AB199_00830	AB200_02620	AB201_00410	AB202_03725	AB203_03445	O210_OD1C00001G0519
16	ribosomal,protein,L24	rplX	COG0198	J	A09_OD1_4_51	P19_OD1_16_12	ACD1_55_33	ACD8_51_19	ACD56_62_14	ACD66_138_7	ACD76_35_19	ACD81_41_8	ABA06_03395	AB197_00430		AB199_00885	AB200_02700	AB201_00455	AB202_03675	AB203_03385	O210_OD1C00001G0511
17	ribosomal,protein,L25,Ctc-form	ctc	COG1825	J	A09_OD1_1_138	P19_OD1_4_16	ACD1_50_44	ACD8_2_77	ACD56_67_2	ACD66_110_5	ACD76_21_2	ACD81_11_96	ABA06_00140	AB197_02320	AB198_02795	AB199_04340	AB200_01485	AB201_01135	AB202_01570	AB203_01680	O210_OD1C00001G0194
15	ribosomal,protein,L27	rpmA	COG0211	J	A09_OD1_2_62	P19_OD1_6_26	ACD1_58_29	ACD8_9_35	ACD56_42_7		ACD76_20_30	ACD81_22_27	ABA06_01985	AB197_02750		AB199_03185	AB200_00765	AB201_03170	AB202_01005	AB203_01165	O210_OD1C00001G0164
16	ribosomal,protein,L29	rpmC			A09_OD1_4_54	P19_OD1_16_15	ACD1_55_36	ACD8_51_22	ACD56_62_11	ACD66_137_2	ACD76_35_16	ACD81_41_11	ABA06_03380	AB197_00415	AB198_00310	AB199_00870	AB200_02685	AB201_00440	AB202_03690	AB203_03400
16	ribosomal,protein,L3	rplC	COG0087	J	A09_OD1_4_63		ACD1_55_44	ACD8_51_30	ACD56_62_3	ACD66_35_4	ACD76_35_8	ACD81_41_19	ABA06_03325	AB197_00355	AB198_00270	AB199_00820	AB200_02610	AB201_00400	AB202_03735	AB203_03455	O210_OD1C00001G0523
16	ribosomal,protein,L31	rpmE	COG0254	J	A09_OD1_1_161	P19_OD1_4_12	ACD1_31_7	ACD8_16_71		ACD66_110_1	ACD76_38_2	ACD81_11_99	ABA06_00170	AB197_01595	AB198_02875	AB199_04020	AB200_01475	AB201_01145	AB202_01550	AB203_01650	O210_OD1C00001G0192
15	ribosomal,protein,L32	rpmF	COG0333	J	A09_OD1_7_26	P19_OD1_10_28	ACD1_7_32	ACD8_24_26	ACD56_4_21		ACD76_60_5		ABA06_00295	AB197_02930	AB198_00485	AB199_03920	AB200_01385	AB201_01240	AB202_01440	AB203_01545	O210_OD1C00001G0049
13	ribosomal,protein,L34	rpmH	COG0230	J		P19_OD1_7_4	ACD1_46_8	ACD8_5_67		ACD66_94_4		ACD81_8_14	ABA06_02785	AB197_01485		AB199_00400	AB200_02285	AB201_00045	AB202_03090	AB203_03910	O210_OD1C00001G0574
13	ribosomal,protein,L35	rpmI	COG0291	J	A09_OD1_6_29		ACD1_18_2	ACD8_7_16			ACD76_55_8	ACD81_11_72	ABA06_03480	AB197_00575		AB199_00980	AB200_02780	AB201_00535	AB202_03590	AB203_03255	O210_OD1C00001G0493
16	ribosomal,protein,L4	rplD	COG0088	J	A09_OD1_4_61,A09_OD1_4_62		ACD1_55_43	ACD8_51_29	ACD56_62_4	ACD66_35_3	ACD76_35_9	ACD81_41_18	ABA06_03330	AB197_00360	AB198_00275	AB199_00825	AB200_02615	AB201_00405	AB202_03730	AB203_03450	O210_OD1C00001G0521
17	ribosomal,protein,L5	rplE	COG0094	J	A09_OD1_4_50	P19_OD1_16_11	ACD1_55_32	ACD8_51_18	ACD56_62_15	ACD66_138_6	ACD76_35_20	ACD81_41_7	ABA06_03400	AB197_00435	AB198_02260	AB199_00890	AB200_02705	AB201_00460	AB202_03670	AB203_03380	O210_OD1C00001G0510
17	ribosomal,protein,L6	rplF	COG0097	J	A09_OD1_4_48	P19_OD1_16_9	ACD1_55_29	ACD8_51_15	ACD56_66_2	ACD66_138_4	ACD76_35_23	ACD81_41_5	ABA06_03420	AB197_00520	AB198_02275	AB199_00910	AB200_02725	AB201_00475	AB202_03650	AB203_03360	O210_OD1C00001G0507
15	ribosomal,protein,L7/L12	rplL	COG0222	J	A09_OD1_2_24	P19_OD1_10_9	ACD1_48_1	ACD8_4_17	ACD56_63_6		ACD76_12_12	ACD81_5_7	ABA06_02310	AB197_03115		AB199_00015	AB200_02640	AB201_02860	AB202_03520	AB203_04300	O210_OD1C00001G0007
16	ribosomal,protein,L9	rplI	COG0359	J	A09_OD1_2_61	P19_OD1_6_28	ACD1_58_33	ACD8_9_39	ACD56_6_2	ACD66_131_3	ACD76_29_2	ACD81_16_5	ABA06_02010	AB197_02745		AB199_03190	AB200_00755	AB201_03160	AB202_01015	AB203_01175	O210_OD1C00001G0162
16	ribosomal,protein,S1	rpsA	COG0539	J	A09_OD1_10_2	P19_OD1_3_50	ACD1_46_38	ACD8_38_6	ACD56_71_7	ACD66_91_2	ACD76_19_3		ABA06_00825	AB197_02495	AB198_01405	AB199_02205	AB200_00180	AB201_02470	AB202_04085	AB203_04575	O210_OD1C00001G0310
16	ribosomal,protein,S10	rpsJ	COG0051	J	A09_OD1_4_64		ACD1_55_45	ACD8_51_31	ACD56_62_2	ACD66_35_5	ACD76_35_7	ACD81_11_68	ABA06_03305	AB197_00350	AB198_00265	AB199_00815	AB200_02605	AB201_00395	AB202_03740	AB203_03470	O210_OD1C00001G0524
15	ribosomal,protein,S11	rpsK	COG0100	J	A09_OD1_3_48		ACD1_56_39	ACD8_2_6	ACD56_2_50	ACD66_100_9	ACD76_4_38	ACD81_11_63,ACD81_71_3	ABA06_01690	AB197_01040		AB199_02900	AB200_00945	AB201_01590	AB202_00750	AB203_00910	O210_OD1C00001G0252
13	ribosomal,protein,S12	rpsL	COG0048	J			ACD1_55_58	ACD8_22_53			ACD76_35_1	ACD81_84_1	ABA06_03255	AB197_00325	AB198_00225	AB199_00775	AB200_02580	AB201_00360	AB202_02755	AB203_03510	O210_OD1C00001G0695
16	ribosomal,protein,S13	rpsM	COG0099	J	A09_OD1_3_47		ACD1_56_38	ACD8_2_7	ACD56_2_49	ACD66_100_8	ACD76_4_39,ACD76_83_1	ACD81_11_62,ACD81_71_4	ABA06_01685	AB197_01045	AB198_01920	AB199_02895	AB200_00950	AB201_01595	AB202_00745	AB203_00905	O210_OD1C00001G0253
16	ribosomal,protein,S15	rpsO	COG0184	J	A09_OD1_10_9	P19_OD1_13_4	ACD1_46_42	ACD8_38_1		ACD66_40_4	ACD76_3_5	ACD81_58_11	ABA06_02965	AB197_01355	AB198_00005	AB199_00505	AB200_02400	AB201_00155	AB202_02990	AB203_03805	O210_OD1C00001G0545
17	ribosomal,protein,S17	rpsQ	COG0186	J	A09_OD1_4_53	P19_OD1_16_14	ACD1_55_35	ACD8_51_21	ACD56_62_12	ACD66_137_1	ACD76_35_17	ACD81_41_10	ABA06_03385	AB197_00420	AB198_00315	AB199_00875	AB200_02690	AB201_00445	AB202_03685	AB203_03395	O210_OD1C00001G0513
17	ribosomal,protein,S19	rpsS	COG0185	J	A09_OD1_4_58	P19_OD1_16_19	ACD1_55_40	ACD8_51_26	ACD56_62_7	ACD66_137_6	ACD76_35_12	ACD81_41_15	ABA06_03360	AB197_00395	AB198_00290	AB199_00850	AB200_02665	AB201_00420	AB202_03705	AB203_03420	O210_OD1C00001G0517
15	ribosomal,protein,S2	rpsB	COG0052	J	A09_OD1_1_160	P19_OD1_4_11	ACD1_31_6	ACD8_16_72	ACD56_65_4		ACD76_38_4		ABA06_00180	AB197_01585	AB198_02885	AB199_04010	AB200_01465	AB201_01160	AB202_01530	AB203_01630	O210_OD1C00001G0072
13	ribosomal,protein,S20	rpsT	COG0268	J		P19_OD1_8_20		ACD8_5_63	ACD56_20_2	ACD66_37_4		ACD81_11_1	ABA06_02665	AB197_03480		AB199_00315	AB200_02155	AB201_02585	AB202_03240	AB203_04015	O210_OD1C00001G0622
13	ribosomal,protein,S21	rpsU	COG0828	J		P19_OD1_9_30			ACD56_7_9	ACD66_84_2	ACD76_61_2		ABA06_00780	AB197_02475	AB198_01425	AB199_02175	AB200_00155	AB201_02490	AB202_04040	AB203_04550	O210_OD1C00001G0275
17	ribosomal,protein,S3	rpsC	COG0092	J	A09_OD1_4_56	P19_OD1_16_17	ACD1_55_38	ACD8_51_24	ACD56_62_9	ACD66_137_4	ACD76_35_14	ACD81_41_13	ABA06_03370	AB197_00405	AB198_00300	AB199_00860	AB200_02675	AB201_00430	AB202_03700	AB203_03410	O210_OD1C00001G0515
15	ribosomal,protein,S4	rpsD	COG0522	J	A09_OD1_3_49		ACD1_56_40	ACD8_2_5	ACD56_2_51	ACD66_100_10	ACD76_4_37	ACD81_11_64	ABA06_01695	AB197_01035		AB199_02905	AB200_00940	AB201_01585	AB202_00755	AB203_00915	O210_OD1C00001G0251
17	ribosomal,protein,S5	rpsE	COG0098	J	A09_OD1_4_46	P19_OD1_16_2	ACD1_55_27	ACD8_51_9,ACD8_51_13	ACD56_66_4	ACD66_138_3	ACD76_35_25	ACD81_41_3	ABA06_03430	AB197_00530	AB198_02285	AB199_00920	AB200_02735	AB201_00485	AB202_03640	AB203_03350	O210_OD1C00001G0505
13	ribosomal,protein,S7	rpsG	COG0049	J			ACD1_55_57	ACD8_22_52			ACD76_35_2	ACD81_84_2	ABA06_03260	AB197_00330	AB198_00230	AB199_00780	AB200_02585	AB201_00365	AB202_03770	AB203_03505	O210_OD1C00001G0696
17	ribosomal,protein,S8	rpsH	COG0096	J	A09_OD1_4_49	P19_OD1_16_10	ACD1_55_30	ACD8_51_16	ACD56_66_1	ACD66_138_5	ACD76_35_22	ACD81_41_6	ABA06_03415	AB197_00515	AB198_02270	AB199_00905	AB200_02720	AB201_00470	AB202_03655	AB203_03365	O210_OD1C00001G0508
13	ribosomal,protein,S9	rpsI	COG0103	J	A09_OD1_3_53		ACD1_56_44	ACD8_2_1			ACD76_4_33	ACD81_84_5	ABA06_01715	AB197_01015		AB199_02925	AB200_00920	AB201_01565	AB202_00775	AB203_00935	O210_OD1C00001G0247
15	ribosomal,RNA,small,subunit,methyltransferase,A	ksgA	COG0030	J	A09_OD1_13_2	P19_OD1_13_10	ACD1_3_12	ACD8_26_21	ACD56_8_33	ACD66_41_5	ACD76_8_4		ABA06_02855	AB197_01415	AB198_02765	AB199_00475	AB200_02365	AB201_00120	AB202_03020	AB203_03840
17	ribosome,recycling,factor	frr	COG0233	J	A09_OD1_3_60	P19_OD1_5_3	ACD1_56_49	ACD8_12_15	ACD56_43_2	ACD66_86_1	ACD76_79_3	ACD81_11_21	ABA06_02200	AB197_00085	AB198_02240	AB199_03375	AB200_00605	AB201_03000	AB202_01175	AB203_01335	O210_OD1C00001G0269
17	RIP,metalloprotease,RseP	rseP	COG0750	M	A09_OD1_3_61	P19_OD1_5_4	ACD1_56_50	ACD8_12_14	ACD56_43_4	ACD66_113_2	ACD76_7_10	ACD81_11_22	ABA06_02195	AB197_00080	AB198_02235	AB199_03370	AB200_00610	AB201_03005	AB202_01165	AB203_01330	O210_OD1C00001G0268
14	RNA,polymerase,primary,sigma,factor	rpoD	COG0568	K	A09_OD1_1_95		ACD1_53_20	ACD8_5_13		ACD66_76_3		ACD81_88_6	ABA06_00405	AB197_02035	AB198_00325	AB199_03805	AB200_01320	AB201_01375	AB202_01365	AB203_01475	O210_OD1C00001G0064
16	rod,shape-determining,protein,MreB,and,related,proteins	mreB	COG1077	D	A09_OD1_3_73	P19_OD1_5_6	ACD1_24_3	ACD8_10_16	ACD56_50_8		ACD76_4_56	ACD81_65_9	ABA06_02180	AB197_00060	AB198_02225	AB199_03355	AB200_00625	AB201_03020	AB202_01150	AB203_01320	O210_OD1C00001G0074
14	rod,shape-determining,protein,MreB,and,related,proteins	mreB	COG1077	D	A09_OD1_3_57	P19_OD1_21_3	ACD1_7_23	ACD8_16_45	ACD56_4_13		ACD76_5_8		ABA06_02230	AB197_00100		AB199_03430	AB200_01140	AB201_02985	AB202_00630	AB203_00740	O210_OD1C00001G0271
14	rod,shape-determining,protein,RodA	rodA	COG0772	D	A09_OD1_2_20	P19_OD1_3_86	ACD1_50_46	ACD8_2_79	ACD56_67_1	ACD66_110_6	ACD76_21_3				AB198_01550	AB199_04260	AB200_01830	AB201_03570	AB202_04020	AB203_04490	O210_OD1C00001G0013
14	segregation,and,condensation,protein,A	scpA	COG1354	S	A09_OD1_1_19		ACD1_56_26	ACD8_2_18	ACD56_2_37		ACD76_35_35	ACD81_20_5	ABA06_01890	AB197_00910		AB199_03035	AB200_00850	AB201_01470	AB202_00855	AB203_01010	O210_OD1C00001G0218
15	segregation,and,condensation,protein,B	scpB	COG1386	K	A09_OD1_1_18		ACD1_56_27	ACD8_2_17	ACD56_2_38	ACD66_102_1	ACD76_35_36	ACD81_83_2	ABA06_01895	AB197_00905		AB199_03055	AB200_00845	AB201_01475	AB202_00860	AB203_01020	O210_OD1C00001G0217
16	serine--tRNA,ligase	serS	COG0172	J	A09_OD1_1_88	P19_OD1_6_41	ACD1_60_19	ACD8_12_11		ACD66_49_3	ACD76_4_10	ACD81_9_14	ABA06_01035	AB197_01785	AB198_00875	AB199_02420	AB200_00370	AB201_02250	AB202_00195	AB203_00210	O210_OD1C00001G0367
15	signal,peptidase,I	lepB	COG0681	U			ACD1_55_89,ACD1_58_5	ACD8_49_3	ACD56_7_12	ACD66_84_4	ACD76_81_2	ACD81_11_82	ABA06_00800	AB197_02485	AB198_01415	AB199_02185	AB200_00170	AB201_02480	AB202_04050	AB203_04560	O210_OD1C00001G0312
14	single-stranded-DNA-specific,exonuclease,RecJ	recJ	COG0608	L	A09_OD1_1_169		ACD1_5_19	ACD8_18_16		ACD66_142_6	ACD76_2_22		ABA06_03185	AB197_02805	AB198_00185	AB199_00695	AB200_02540	AB201_00320	AB202_02805	AB203_03560	O210_OD1C00001G0687
15	SsrA-binding,protein	smpB	COG0691	O	A09_OD1_6_31	P19_OD1_1_27	ACD1_18_5	ACD8_7_14,ACD8_7_13		ACD66_45_5	ACD76_12_14	ACD81_11_74	ABA06_03555	AB197_00595	AB198_01590	AB199_01035	AB200_02805	AB201_00565	AB202_01635		O210_OD1C00001G0485
13	superoxide,dismutase,Fe-Mn,family		COG0605	P			ACD1_68_6	ACD8_29_1			ACD76_21_26	ACD81_16_10	ABA06_03205	AB197_02780	AB198_00205	AB199_00715	AB200_02560	AB201_00340	AB202_02790	AB203_03545	O210_OD1C00001G0690
13	TatD,DNase,family,protein	tatD	COG0084	L		P19_OD1_1_13	ACD1_50_38	ACD8_2_73	ACD56_67_7			ACD81_86_4	ABA06_02390	AB197_03425		AB199_00100	AB200_01930	AB201_02795	AB202_03445	AB203_04225	O210_OD1C00001G0394
14	Tfp,pilus,assembly,protein,PilV	pilV			A09_OD1_3_16	P19_OD1_3_82	ACD1_13_6		ACD56_32_16			ACD81_38_7	ABA06_03700	AB197_00750	AB198_02110	AB199_01200	AB200_02985	AB201_00695	AB202_01780	AB203_02115	O210_OD1C00001G0455
17	Tfp,pilus,assembly,protein,ATPase,PilM	pilM	COG4972	NU	A09_OD1_3_4	P19_OD1_3_69	ACD1_13_18	ACD8_8_21	ACD56_32_2	ACD66_142_8	ACD76_2_24	ACD81_63_8	ABA06_03635	AB197_00815	AB198_02175	AB199_01125	AB200_02925	AB201_00630	AB202_01710	AB203_02040	O210_OD1C00001G0472
16	threonine--tRNA,ligase	thrS	COG0441	J	A09_OD1_7_28	P19_OD1_10_31	ACD1_7_36	ACD8_24_21	ACD56_4_27	ACD66_4_2	ACD76_7_21		ABA06_00270	AB197_02980	AB198_00510	AB199_03945	AB200_01415	AB201_01220	AB202_01455	AB203_01565	O210_OD1C00001G0048
13	thymidylate,synthase	thyA	COG0207	F	A09_OD1_7_20	P19_OD1_5_25	ACD1_69_11	ACD8_24_6	ACD56_44_11	ACD66_97_1	ACD76_21_16		ABA06_02460	AB197_01260	AB198_01320	AB199_00170		AB201_02745			O210_OD1C00001G0414
14	TIM-barrel,protein,nifR3,family		COG0042	J			ACD1_65_10	ACD8_9_1	ACD56_3_2	ACD66_1_1		ACD81_18_14	ABA06_01060	AB197_01770	AB198_00885	AB199_02430	AB200_00380	AB201_02235	AB202_00205	AB203_00220	O210_OD1C00001G0365
16	transcription,antitermination,factor,NusB	nusB	COG0781	K	A09_OD1_7_25	P19_OD1_10_27	ACD1_7_31	ACD8_24_27	ACD56_4_20		ACD76_60_6	ACD81_11_47	ABA06_00300	AB197_02935	AB198_00480	AB199_03915	AB200_01380	AB201_01245	AB202_01435	AB203_01540	O210_OD1C00001G0050
17	transcription,elongation,factor,GreA	greA	COG0782	K	A09_OD1_1_90	P19_OD1_1_41	ACD1_56_51	ACD8_12_13	ACD56_43_5	ACD66_81_1	ACD76_4_7	ACD81_88_2	ABA06_02160	AB197_00040	AB198_02205	AB199_03335	AB200_00645	AB201_03040	AB202_01130	AB203_01295	O210_OD1C00001G0144
15	transcription,termination/antitermination,factor,NusG	nusG	COG0250	K	A09_OD1_7_17	P19_OD1_5_22	ACD1_69_16	ACD8_24_2	ACD56_44_2		ACD76_21_8	ACD81_20_10	ABA06_02495	AB197_01225	AB198_01305	AB199_00190	AB200_02015		AB202_03355	AB203_04140	O210_OD1C00001G0707
13	transketolase	tktA	COG3959	G	A09_OD1_1_143		ACD1_62_11			ACD66_135_1	ACD76_6_42	ACD81_29_11	ABA06_00120	AB197_03285		AB199_04370	AB200_01510	AB201_01105	AB202_01595	AB203_01705	O210_OD1C00001G0205
13	transketolase	tktA	COG3958	G	A09_OD1_1_142		ACD1_62_10			ACD66_135_2	ACD76_6_44	ACD81_11_30	ABA06_00125	AB197_03310		AB199_04360	AB200_01505	AB201_01110	AB202_01590	AB203_01700	O210_OD1C00001G0203
14	translation,elongation,factor,Tu	tuf	COG0050	J	A09_OD1_4_65		ACD1_55_46	ACD8_42_5,ACD8_51_32			ACD76_35_6	ACD81_11_67	ABA06_03300	AB197_00345	AB198_00260	AB199_00810	AB200_02600	AB201_00390	AB202_03745	AB203_03475	O210_OD1C00001G0525
16	translation,initiation,factor,IF-1	infA	COG0361	J	A09_OD1_3_45		ACD1_56_37	ACD8_2_8	ACD56_2_48	ACD66_100_7	ACD76_4_40	ACD81_11_61,ACD81_71_5	ABA06_01675	AB197_01050	AB198_01915	AB199_02890	AB200_00955	AB201_01600	AB202_00735	AB203_00895	O210_OD1C00001G0255
16	translation,initiation,factor,IF-2	if-2	COG0532	J		P19_OD1_3_34	ACD1_27_14	ACD8_26_9	ACD56_8_21	ACD66_92_3	ACD76_16_8	ACD81_4_13	ABA06_00930	AB197_03380	AB198_00795	AB199_02310	AB200_00300	AB201_02350	AB202_00115	AB203_00110	O210_OD1C00001G0381
13	translation,initiation,factor,IF-3	infC	COG0290	J	A09_OD1_6_30	P19_OD1_1_28	ACD1_18_3	ACD8_7_15			ACD76_55_9	ACD81_11_73	ABA06_03485	AB197_00580		AB199_00985	AB200_02785	AB201_00540	AB202_03580		O210_OD1C00001G0492
15	triose-phosphate,isomerase	tpiA	COG0149	G	A09_OD1_1_176		ACD1_55_14	ACD8_21_8		ACD66_86_4	ACD76_79_6	ACD81_7_33	ABA06_03165	AB197_02820	AB198_00170	AB199_00675	AB200_02520	AB201_00305	AB202_02825	AB203_03585	O210_OD1C00001G0685
16	tRNA,(5-methylaminomethyl-2-thiouridylate)-methyltransferase	trmU	COG0482	J	A09_OD1_3_38	P19_OD1_4_27	ACD1_5_55	ACD8_18_43	ACD56_31_15		ACD76_2_16	ACD81_35_42	ABA06_01605	AB197_01080	AB198_01870	AB199_02840	AB200_00995	AB201_01635	AB202_00675	AB203_00835	O210_OD1C00001G0261
15	tRNA,(guanine(37)-N(1))-methyltransferase	trmD	COG0336	J		P19_OD1_10_22	ACD1_5_93	ACD8_20_5	ACD56_48_1		ACD76_23_1	ACD81_58_8	ABA06_00370	AB197_02000	AB198_00445	AB199_03850	AB200_01350	AB201_01280	AB202_01395	AB203_01505	O210_OD1C00001G0059
16	tRNA,dimethylallyltransferase	miaA	COG0324	J	A09_OD1_7_23	P19_OD1_5_32	ACD1_7_40	ACD8_24_18	ACD56_17_1		ACD76_21_23	ACD81_24_3	ABA06_00975	AB197_01820	AB198_00835	AB199_02380	AB200_00340	AB201_02305	AB202_00165	AB203_00175	O210_OD1C00001G0099
15	tRNA,nucleotidyltransferase,(CCA-adding,enzyme)	cca	COG0617	J	A09_OD1_4_24		ACD1_46_30	ACD8_44_7		ACD66_22_3	ACD76_1_6	ACD81_25_2	ABA06_02995	AB197_01340	AB198_00025	AB199_00520	AB200_02450	AB201_00170	AB202_02970	AB203_03790	O210_OD1C00001G0540
14	tRNA,threonylcarbamoyl,adenosine,modification,protein,YjeE	yjeE	COG0802	R		P19_OD1_8_7	ACD1_12_5	ACD8_5_49			ACD76_42_4	ACD81_73_13	ABA06_02715	AB197_03175	AB198_01160	AB199_00350	AB200_02220	AB201_03415	AB202_03200	AB203_03980	O210_OD1C00001G0587
15	tRNA-guanine,transglycosylase	tgt	COG0343	J		P19_OD1_10_4	ACD1_1_23	ACD8_16_28	ACD56_28_2		ACD76_11_10	ACD81_67_11	ABA06_01220	AB197_02355	AB198_02050	AB199_02640	AB200_01130	AB201_01815	AB202_00320	AB203_00385	O210_OD1C00001G0076
14	tryptophan--tRNA,ligase	trpS	COG0180	J		P19_OD1_15_5	ACD1_18_17	ACD8_32_12		ACD66_107_4	ACD76_69_2	ACD81_29_1	ABA06_01875	AB197_00920		AB199_03015	AB200_00870	AB201_01455	AB202_00845	AB203_00995	O210_OD1C00001G0221
15	twitching,motility,protein,PilT	pilT	COG2805	NU	A09_OD1_3_10	P19_OD1_3_75	ACD1_13_13	ACD8_8_26	ACD56_32_7			ACD81_38_2	ABA06_03665	AB197_00785	AB198_02145	AB199_01155	AB200_02955	AB201_00660	AB202_01740	AB203_02070	O210_OD1C00001G0466
16	type,IV,pilus,assembly,protein,PilB	pilB	COG2804	NU		P19_OD1_3_18	ACD1_3_45	ACD8_17_9	ACD56_69_9	ACD66_9_12	ACD76_26_4	ACD81_24_18,ACD81_30_6	ABA06_03135,ABA06_00730	AB197_00305	AB198_00145	AB199_00635	AB200_02495	AB201_00275	AB202_02865,AB202_01185	AB203_03630	O210_OD1C00001G0679
15	type,IV,pilus,assembly,protein,PilB	pilB	COG2804	NU	A09_OD1_3_8	P19_OD1_3_73	ACD1_13_15	ACD8_8_24	ACD56_32_5			ACD81_38_1	ABA06_03655	AB197_00795	AB198_02155	AB199_01145	AB200_02945	AB201_00650	AB202_01730	AB203_02060	O210_OD1C00001G0468
15	type,IV,pilus,assembly,protein,PilC	pilC	COG1459	NU	A09_OD1_3_11	P19_OD1_3_76	ACD1_13_12	ACD8_8_27	ACD56_32_9			ACD81_38_3	ABA06_03670	AB197_00780	AB198_02140	AB199_01160	AB200_02960	AB201_00665	AB202_01745	AB203_02075	O210_OD1C00001G0464
16	Type,IV,secretory,pathway,VirB4,components		COG3451	U		P19_OD1_29_3	ACD1_3_7	ACD8_26_17	ACD56_8_29	ACD66_25_7	ACD76_49_3	ACD81_7_15	ABA06_02820	AB197_01450	AB198_02485	AB199_00435	AB200_02315	AB201_00080	AB202_03055	AB203_03875	O210_OD1C00001G0566
13	tyrosine--tRNA,ligase	tyrS	COG0162	J			ACD1_5_63	ACD8_20_23	ACD56_31_27	ACD66_30_1		ACD81_35_38	ABA06_01860	AB197_00825		AB199_02990	AB200_02255	AB201_00020	AB202_00825	AB203_00980	O210_OD1C00001G0580
13	UDP-N-acetylenolpyruvoylglucosamine,reductase	murB	COG0812	M	A09_OD1_3_2		ACD1_5_88	ACD8_20_10	ACD56_47_4,ACD56_48_9	ACD66_95_2	ACD76_9_3		ABA06_04650	AB197_01975		AB199_04210		AB201_02285	AB202_03935	AB203_04315	O210_OD1C00001G0095
14	UDP-N-acetylglucosamine,1-carboxyvinyltransferase	murA	COG1396	K		P19_OD1_1_5	ACD1_7_25	ACD8_16_43	ACD56_4_15	ACD66_62_2	ACD76_46_6	ACD81_20_2	ABA06_02235	AB197_00105		AB199_03435		AB201_02290	AB202_00625	AB203_00730	O210_OD1C00001G0093
15	UDP-N-acetylmuramoyl-L-alanyl-D-glutamate--2,6-diaminopimelate,ligase	murE	COG0769	M	A09_OD1_6_10	P19_OD1_2_11	ACD1_12_25	ACD8_5_24	ACD56_49_17	ACD66_56_3	ACD76_20_17	ACD81_11_5	ABA06_02675	AB197_03490		AB199_00325	AB200_02165		AB202_03230	AB203_04005	O210_OD1C00001G0130
14	UDP-N-acetylmuramoyl-tripeptide--D-alanyl-D-alanine,ligase	murF	COG0770	M	A09_OD1_2_39		ACD1_2_28	ACD8_10_3	ACD56_73_20		ACD76_15_2	ACD81_5_17	ABA06_02125		AB198_01730	AB199_03300	AB200_00680	AB201_03070	AB202_01095	AB203_01260	O210_OD1C00001G0152
16	Uncharacterized,conserved,protein		COG1432	S	A09_OD1_10_10	P19_OD1_13_5	ACD1_46_43		ACD56_53_8	ACD66_40_3	ACD76_3_6	ACD81_58_12	ABA06_02960	AB197_01360	AB198_02735	AB199_00500	AB200_02395	AB201_00150	AB202_02995	AB203_03810	O210_OD1C00001G0546
15	Uncharacterized,conserved,protein		COG0217	S		P19_OD1_8_4	ACD1_12_14	ACD8_5_34	ACD56_49_4	ACD66_132_3	ACD76_10_1	ACD81_53_2	ABA06_02750	AB197_03160	AB198_01185	AB199_00370	AB200_02240	AB201_03435	AB202_03145	AB203_03950
14	undecaprenyldiphospho-muramoylpentapeptide,beta-N-acetylglucosaminyltransferase	murG	COG0707	M	A09_OD1_1_13	P19_OD1_6_13	ACD1_5_91	ACD8_20_7	ACD56_48_3		ACD76_20_23		ABA06_01925	AB197_00895		AB199_03090	AB200_00825	AB201_01500	AB202_00885	AB203_01045	O210_OD1C00001G0214
15	UPF0755,protein		COG1559	R	A09_OD1_1_151	P19_OD1_10_12	ACD1_24_2	ACD8_10_14	ACD56_45_1	ACD66_78_2	ACD76_80_8	ACD81_35_6	ABA06_01595		AB198_01865		AB200_01000	AB201_01640	AB202_00655	AB203_00765	O210_OD1C00001G0263
14	valine--tRNA,ligase	valS	COG0525	J		P19_OD1_3_61	ACD1_3_57,ACD1_66_13	ACD8_43_4		ACD66_58_1	ACD76_1_9	ACD81_7_31	ABA06_04355		AB198_01815	AB199_02065	AB200_00075	AB201_03235	AB202_02550	AB203_03190	O210_OD1C00001G0127
15	YidC/Oxa1,family,membrane,protein,insertase	yidC	COG0706	U		P19_OD1_7_7	ACD1_46_10	ACD8_5_69	ACD56_39_5	ACD66_120_3	ACD76_64_7	ACD81_11_50	ABA06_02795	AB197_01475		AB199_00410	AB200_02295	AB201_00055	AB202_03080	AB203_03900	O210_OD1C00001G0571
