# Supplementary material for: The reduced genomes of Parcubacteria (OD1) contain signatures of a symbiotic lifestyle
Source: Front Microbiol. 2015 Jul 21;6:713. doi: 10.3389/fmicb.2015.00713 (PMC4508563; doi:10.3389/fmicb.2015.00713)
Supplement: Supplementary file 2 [file Table2.CSV]

file	RRF (frr)	LepA_C (lepA)	IPPT (miaA)	tRNA-synt_2d (pheRS)	Ribosomal_L2_C (rplB)	Ribosomal_L5 (rplE)	Ribosomal_L5_C (rplE)	Ribosomal_L6 (rplF)	Ribosomal_L14 (rplN)	Ribosomal_L16 (rplP)	Ribosomal_L18e (rplR)	Ribosomal_L23 (rplW)	RNA_pol_Rpb2_2 (rpoB)	RNA_pol_Rpb2_3 (rpoB)	RNA_pol_Rpb2_45 (rpoB)	RNA_pol_Rpb2_1 (rpoB)	RNA_pol_Rpb1_5 (rpoC)	Ribosomal_S3_C (rpsC)	Ribosomal_S5 (rpsE)	Ribosomal_S5_C (rpsE)	Ribosomal_S8 (rpsH)	Ribosomal_S17 (rpsQ)	Ribosomal_S19 (rpsS)	SecY (secY)	eIF-1a	GrpE (grpE)	IF-2 (infB)	PGK (pgk)	FDX-ACB (pheRS)	Ribosomal_L2 (rplB)	Ribosomal_L3 (rplC)	Ribosomal_L4 (rplD)	Ribosomal_L9_N (rplI)	Ribosomal_L11 (rplK)	Ribosomal_L18p (rplR)	Ribosomal_L19 (rplS)	Ribosomal_L21p (rplU)	Ribosomal_L22 (rplV)	RNA_pol_Rpb2_6 (rpoB)	RNA_pol_Rpb2_7 (rpoB)	RNA_pol_Rpb1_1 (rpoC)	RNA_pol_Rpb1_2 (rpoC)	RNA_pol_Rpb1_3 (rpoC)	Ribosomal_S10 (rpsJ)	Ribosomal_S13 (rpsM)	Ribosomal_S15 (rpsO)	SecG (secG)	Seryl_tRNA_N (serRS)	UvrB (uvrB)
gene	frr	lepA	miaA	pheS	rplB	rplE	rplE	rplF	rplN	rplP	rplR	rplW	rpoB	rpoB	rpoB	rpoB	rpoC	rpsC	rpsE	rpsE	rpsH	rpsQ	rpsS	secY	eIF1a	grpE	infB	pgk	pheT	rplB	rplC	rplD	rplI	rplK	rplR	rplS	rplU	rplV	rpoB	rpoB	rpoC	rpoC	rpoC	rpsJ	rpsM	rpsO	secG	serS	urvB
ACD1.pep	1	1	1	1	1	1	1	1	1	1	1	1	1	1	1	1	1	1	1	1	1	1	1	1	1	1	1	1	1	1	1	1	1	1	1	1	1	1	1	1	1	1	1	1	1	1	1	1	1
raac4.pep	1	1	1	1	1	1	1	1	1	1	1	1	1	1	1	1	1	1	1	1	1	1	1	1	1	1	1	1	1	1	1	1	1	1	1	1	1	1	1	1	1	1	1	1	1	1	1	1	1
ACD76.pep	1	1	1	2	1	1	1	1	1	1	1	1	1	1	1	1	1	1	1	1	1	1	1	2	1	1	1	1	1	1	1	1	1	1	1	1	1	1	1	1	1	1	1	1	2	1	1	1	1
C7867-004.fasta.pep	1	1	1	1	1	1	1	1	1	1	1	1	1	1	1	1	1	1	1	1	1	1	1	1	1	1	1	1	1	1	1	1	1	1	1	1	1	1	1	1	1	1	1	1	1	1	1	1	1
C7867-002.fasta.pep	1	1	1	1	1	1	1	1	1	1	1	1	1	1	1	1	1	1	1	1	1	1	1	1	1	1	1	1	1	1	1	1	1	1	1	1	1	1	1	1	1	1	1	1	1	1	1	1	1
ACD8.pep	1	1	1	1	1	1	1	1	1	1	2	1	1	1	1	1	1	1	2	2	1	1	1	2	1	1	1	1	1	1	1	1	1	1	1	1	1	1	1	1	1	1	1	1	1	1	1	1	1
C7867-005.fasta.pep	1	1	1	1	1	1	1	1	1	1	1	1	1	1	1	1	1	1	1	1	1	1	1	1	1	1	1	1	1	1	1	1	1	1	1	1	1	1	1	1	1	1	1	1	1	1	1	1	1
C7867-008.fasta.pep	1	1	1	1	1	1	1	1	1	1	1	1	1	1	1	1	1	1	1	1	1	1	1	1	1	1	1	1	1	1	1	1	1	1	1	1	1	1	1	1	1	1	1	1	1	1	1	1	1
C7867-007.fasta.pep	1	1	1	1	1	1	1	1	1	1	1	1	1	1	1	1	1	1	1	1	1	1	1	1	1	1	1	1	1	1	1	1	1	1	1	1	1	0	1	1	1	1	1	1	1	1	1	1	1
C7867-001.fasta.pep	1	1	1	1	1	1	1	1	1	1	1	1	1	1	1	1	1	1	1	1	1	1	1	1	1	1	1	1	1	1	1	1	1	1	1	1	1	1	1	1	1	1	1	1	1	1	1	1	1
ACD81.pep	1	1	1	1	1	1	1	1	1	1	1	1	1	1	1	1	1	1	1	1	1	1	1	2	2	1	1	1	1	1	1	1	1	1	1	1	1	1	1	1	1	1	1	1	2	1	1	1	0
C7867-006.fasta.pep	1	1	1	1	1	1	1	1	1	1	1	1	1	1	1	1	1	1	1	1	1	1	1	1	1	1	1	1	1	1	1	1	1	1	1	1	1	1	1	1	1	1	1	1	1	1	1	1	1
ACD56.pep	1	1	1	1	1	1	1	1	1	1	1	1	1	1	1	1	1	1	1	1	1	1	1	1	1	1	1	1	1	1	1	1	1	1	1	1	1	1	0	0	0	0	0	1	1	0	1	0	1
AAA255P19.pep	1	1	1	1	1	1	1	1	1	1	1	1	1	1	1	1	1	1	1	1	1	1	1	1	0	1	1	1	1	1	0	0	1	1	1	0	1	1	1	1	1	1	1	0	0	1	0	1	1
AAA011A09.pep	1	1	1	1	1	1	1	1	1	1	1	1	1	1	1	1	1	1	1	1	1	1	1	1	1	1	0	1	1	1	1	2	1	1	1	1	1	1	1	1	1	1	1	1	1	1	1	1	1
C7867-003.fasta.pep	1	1	1	1	1	1	1	1	1	1	1	1	1	1	1	1	1	1	1	1	1	1	1	1	1	0	1	1	0	1	1	1	0	1	1	1	0	1	1	1	1	1	1	1	1	1	1	1	1
ACD66.pep	1	1	1	2	1	1	1	1	1	1	1	1	1	1	1	1	1	1	1	1	1	1	1	1	1	1	1	0	1	0	1	1	1	0	0	1	1	1	1	1	2	1	1	1	1	1	1	1	1
Genomes Hit	17	17	17	17	17	17	17	17	17	17	17	17	17	17	17	17	17	17	17	17	17	17	17	17	16	16	16	16	16	16	16	16	16	16	16	16	16	16	16	16	16	16	16	16	16	16	16	16	16
Total Hits	17	17	17	19	17	17	17	17	17	17	18	17	17	17	17	17	17	17	18	18	17	17	17	20	17	16	16	16	16	16	16	17	16	16	16	16	16	16	16	16	17	16	16	16	18	16	16	16	16
[truncated: 95 more columns]
